# Supplementary material for: Cross-Kingdom Interaction of miRNAs and Gut Microbiota with Non-Invasive Diagnostic and Therapeutic Implications in Colorectal Cancer
Source: Int J Mol Sci. 2023 Jun 23;24(13):10520. doi: 10.3390/ijms241310520 (PMC10341587; doi:10.3390/ijms241310520)
Supplement: Supplementary file 1 [file ijms-24-10520-s001.zip]

Archive with 1 entries (1 files):
- ijms-2429038 - Supplementary Table S1.pdf
